# Supplementary material for: The Impact of Serum Protein Adsorption on PEGylated NT3–BDNF Nanoparticles—Distribution, Protein Release, and Cytotoxicity in a Human Retinal Pigmented Epithelial Cell Model
Source: Pharmaceutics. 2023 Aug 30;15(9):2236. doi: 10.3390/pharmaceutics15092236 (PMC10537189; doi:10.3390/pharmaceutics15092236)
Supplement: Supplementary file 1 [file pharmaceutics-15-02236-s001.zip]

Archive with 1 entries (1 files):
- pharmaceutics-2530635-supplementary.pdf
